# Supplementary material for: Expression of Huntingtin and TDP-43 Derivatives in Fission Yeast Can Cause Both Beneficial and Toxic Effects
Source: Int J Mol Sci. 2022 Apr 1;23(7):3950. doi: 10.3390/ijms23073950 (PMC8999813; doi:10.3390/ijms23073950)
Supplement: Supplementary file 1 [file ijms-23-03950-s001.zip]

Archive with 1 entries (1 files):
- ijms-1645956-supplementary.pdf
